# Supplementary material for: Effects of Modified Magnetite Nanoparticles on Bacterial Cells and Enzyme Reactions
Source: Nanomaterials (Basel). 2020 Jul 30;10(8):1499. doi: 10.3390/nano10081499 (PMC7466415; doi:10.3390/nano10081499)
Supplement: Supplementary file 1 [file nanomaterials-10-01499-s001.zip]

Archive with 9 entries (8 files):
- Supplementary files/
- Supplementary files/Figure S1.jpg
- Supplementary files/Table S1.pdf
- Supplementary files/Table S7.pdf
- Supplementary files/Table S3.pdf
- Supplementary files/Table S4.pdf
- Supplementary files/Table S2.pdf
- Supplementary files/Table S5.pdf
- Supplementary files/Table S6.pdf
